# Supplementary material for: Regulation of Phosphoinositide Levels in the Retina by Protein Tyrosine Phosphatase 1B and Growth Factor Receptor-Bound Protein 14
Source: Biomolecules. 2021 Apr 19;11(4):602. doi: 10.3390/biom11040602 (PMC8073254; doi:10.3390/biom11040602)
Supplement: Supplementary file 1 [file biomolecules-11-00602-s001.zip]

Archive with 3 entries (3 files):
- Figure S1. Full-length immunoblot images.pdf
- Supplementary Video 1.mp4
- Supplementary Video 2.mpg
